# Supplementary material for: Efficacy and Safety of Aronia, Red Ginseng, Shiitake Mushroom, and Nattokinase Mixture on Insulin Resistance in Prediabetic Adults: A Randomized, Double-Blinded, Placebo-Controlled Trial
Source: Foods. 2021 Jul 5;10(7):1558. doi: 10.3390/foods10071558 (PMC8306342; doi:10.3390/foods10071558)
Supplement: Supplementary file 1 [file foods-10-01558-s001.zip]

Archive with 1 entries (1 files):
- foods-1205182-supplementary.pdf
